# Supplementary material for: A comparison of approximate versus exact techniques for Bayesian parameter inference in nonlinear ordinary differential equation models
Source: R Soc Open Sci. 2020 Mar 11;7(3):191315. doi: 10.1098/rsos.191315 (PMC7137938; doi:10.1098/rsos.191315)
Supplement: Run_file_Malariah [file rsos191315supp14.R]

source("Initial_parameters_Malariah_final.R")
source("ABC_MCMC_Malariah.R")


#Run MCMC________________________________________________________

#Run MCMC
chain.mcmc=MCMC.Chian(Noisydata,simulation.data,analyze.data.inputs)

burnIn=1000
#Plot the results
par(mfrow = c(1,1))
plot(chain.mcmc[,'sigma'][-(1:burnIn)], type = "l", xlab="True value = red line" , main = "Chain values of sigma^2" )
abline(h =median(chain.mcmc[,'sigma'][-(1:burnIn)]), col="red" )


plot(chain.mcmc[,'eta01'][-(1:burnIn)], type = "l", xlab="True value = red line" , main = "Chain values of eta0")#,ylim=c(0.039,0.054) )
abline(h =median(chain.mcmc[,'eta01'][-(1:burnIn)]), col="red" )
FF=sort(chain.mcmc[,'eta01'],decreasing = T,index.return=T)


plot(chain.mcmc[,'d_in1'][-(1:burnIn)], type = "l", xlab="True value = red line" , main = "Chain values of d_in",ylim=c(0.019,0.4),xlim=c(0,15000) )
abline(h =median(chain.mcmc[,'d_in1'][-(1:burnIn)]), col="red" )


plot(density(chain.mcmc[,'sigma'][-(1:burnIn)]), type = "l", xlab="True value = red line" , main = "Chain values of sigma" )
abline(v =median(chain.mcmc[,'sigma'][-(1:burnIn)]), col="red" )

plot(density(chain.mcmc[,'eta01'][-(1:burnIn)]), type = "l", xlab="True value = red line" , main = "Chain values of eta01" )
abline(v =median(chain.mcmc[,'eta01'][-(1:burnIn)]), col="red" )

plot(density(chain.mcmc[,'d_in1'][-(1:burnIn)]), type = "l", xlab="True value = red line" , main = "Chain values of d_in" )
abline(v =median(chain.mcmc[,'d_in1'][-(1:burnIn)]), col="red" )


plot(chain.mcmc[,'eta01'][-(1:burnIn)],chain.mcmc[,'d_in1'][-(1:burnIn)])

acf(chain.mcmc[,'eta01'][-(1:burnIn)])
acf(chain.mcmc[,'d_in1'][-(1:burnIn)])


#thining If needed
eta_samples=c()
d=seq(1,length(chain.mcmc[,'eta01'][-(1:burnIn)]),by=200)
for (i in 1: length(d)){
  eta_samples[i]=chain.mcmc[,'eta01'][-(1:burnIn)][d[i]]
}
acf(eta_samples)

din_samples=c()
d=seq(1,length(chain.mcmc[,'d_in1'][-(1:burnIn)]),by=200)
for (i in 1: length(d)){
  din_samples[i]=chain.mcmc[,'d_in1'][-(1:burnIn)][d[i]]
}
acf(din_samples)
plot(eta_samples,din_samples)
plot(density(eta_samples))


#Run the ABC MCMC_______________________________________________ 


chain_abc=Abc.mcmc.Chian(Noisydata,simulation.data,analyze.data.inputs)

burnIn=1000
#plot the results for ABCMCMC
plot(chain_abc[,'eta01'][-(1:burnIn)], type = "l")#, xlab="True value = red line" , main = "Chain values of eta0" )
abline(h =median(chain_abc[,'eta01'][-(1:burnIn)]), col="red" )

plot(chain_abc[,'d_in1'][-(1:burnIn)], type = "l", xlab="True value = red line" , main = "Chain values of d_in" )
abline(h =median(chain_abc[,'d_in1'][-(1:burnIn)]), col="red" )


plot(density(chain_abc[,'eta01'][-(1:burnIn)]), type = "l", xlab="True value = red line" , main = "Chain values of eta01" )
abline(v =median(chain_abc[,'eta01'][-(1:burnIn)]), col="red" )

plot(density(chain_abc[,'d_in1'][-(1:burnIn)]), type = "l", xlab="True value = red line" , main = "Chain values of d_in" )
abline(v =median(chain_abc[,'d_in1'][-(1:burnIn)]), col="red" )


acf(chain_abc[,'d_in1'][-(1:burnIn)])
acf(chain_abc[,'eta01'][-(1:burnIn)])

#Run the ABCSMC_______________________________________________ 

ABC_SMC=analyze.data_ABC_smc(Noisydata,theta.true,
                             analyze.data.inputs)
