# Supplementary material for: A comparison of approximate versus exact techniques for Bayesian parameter inference in nonlinear ordinary differential equation models
Source: R Soc Open Sci. 2020 Mar 11;7(3):191315. doi: 10.1098/rsos.191315 (PMC7137938; doi:10.1098/rsos.191315)
Supplement: Initial_parameters_Malariah_final [file rsos191315supp15.R]

# Load libraries
library(deSolve)
library(rootSolve)
library(mvtnorm )
library(MCMCpack)
library(MASS)

#initial.param.inputs______________________________________
#initial values for parameters
initial.d_in=(0.3)
initial.eta0=(0.05)
initial.sigma=(500)


parameters <- c(N = 29203486,
                L =66,
                dimm = 1,
                d_in =initial.d_in,
                d_treat0 = 3/52,
                p1 = 0.87,
                p2 = 0.08,
                k = 0.01,
                eta0 = initial.eta0,
                R_m =1.23,
                amp = 0.67,
                phi = 3/12,
                Tau=17.33333)

##real data_________________________________________________
Noisydata = c(3477.25092158, 2082.2602636, 8177.80134323, 15493.864566, 22287.2797051,
      32042.3673181, 36046.3061152, 27856.1329092, 18969.6005656, 11128.6168762,
      7643.53885775, 4332.17189315, 7291.31949705, 11819.4212998, 18264.6568702,
      25580.4676059, 32200.1716912, 34464.7275665, 36552.0375701, 39338.9890421,
      28710.0439327, 17210.018684, 5013.12932384, 6231.12659698, 5184.31550775,
      10757.9659648, 19990.9104681, 28700.7019139, 34797.5054285, 38454.7795789,
      40892.2890471, 33224.5114377, 25034.8432056, 18065.1921426, 11966.621219,
      7610.46306115, 5344.6447508, 9523.30454982, 17535.4744231, 25897.591274,
      34955.5622885, 42445.3365652, 48018.2295612, 35124.9810635, 26935.0603444,
      19268.0401959, 11950.4620512, 5502.19663687, 8635.56026865, 14905.8223501,
      19435.1865879, 24486.4414483, 27796.0410039, 31453.8201283, 34239.7616523,
      28139.1708327, 20646.3667121, 14373.5797606, 10365.8536585, 5833.20708983,
      9141.79669747, 14540.9786396, 20115.1340706, 24295.5612786, 30391.1023582,
      28647.9321315, 32826.0869565, 22894.7634197, 16970.156037, 12614.2503661,
      9128.66737363, 6338.68605767, 10692.3193456, 15918.2952078, 22537.746806,
      28111.902237, 32641.2664748, 35252.7394839, 35075.2411251, 31241.9835378,
      26537.3933242, 20961.9754583, 14863.1520477, 10506.9938898, 5104.27712973,
      8412.36176337, 13289.1481089, 18514.6189971, 23217.9467757, 26527.2938444,
      32797.3034389, 24781.8512347, 18855.981417, 14325.8597182, 9795.4855325,
      6134.92905115, 4390.74887643, 6479.57380195, 8742.86724234, 11529.3137403,
      14316.5176993, 16928.7481695, 15880.6746453, 18666.8686563, 14483.9165783,
      11695.7026713, 8210.37216583, 5073.4737161, 2806.39297076, 4894.96540928,
      8378.02353179, 11861.0816543, 14995.960208, 19001.9189012, 19174.6200071,
      28232.5910216, 20738.271979, 16208.1502803, 11678.2810685, 5753.42119881,
      3660.05150735, 5575.41786598, 9058.72847548, 13064.9396556, 17593.7989194,
      21774.4786144, 22992.9808615, 26650.0025249, 33268.4441751)

#Save the data
saveRDS(Noisydata,"Malariah_data.rds")
#generate.first simulation.inputs_______________________________________

start_res=10                                 #Year Resistance Begins
dt= 1/12                                     #step size one monthe per a year
true_time <- seq(0, 10.67, by = dt)                  #time step

# The intial condition for calculating the steady state

I1 = 5
I2 =10
S = 29203486-I1-I2
R = 0
ICss <- c(S = S, I1 = I1, I2 =I2, R = R)     #init vals of latent states

#generate.data______________________________________________
##Ground Truth
ODE_system_1<-function(t, ICss, parameters) {
  with(as.list(c(ICss, parameters)),{
    
    
    P = eta0*(p1*I1 + p2*I2)/(I1 + I2)
    
    d_treat = parameters['d_treat0'][[1]]	
    lambda_val = R_m*((1/L)+(1/d_in))*(I1 + I2)/N  # for Steady state calculation
    dS =  N/L - (lambda_val + (1/L))*S + (1/dimm)*R
    dI1 = lambda_val*S - (eta0*p1*(1/d_treat) + (1-eta0*p1)*(1/d_in) + (1/L))*I1
    dI2 = lambda_val*R - (eta0*p2*(1/d_treat) + (1-eta0*p2)*(1/d_in) + (1/L))*I2
    dR = (eta0*p1*(1/d_treat) + (1-eta0*p1)*(1/d_in))*I1 + (eta0*p2*(1/d_treat) + (1-eta0*p2)*(1/d_in))*I2 - (lambda_val +(1/dimm) + (1/L))*R
    
    der <-c(dS, dI1, dI2,dR)
    # return the rate of change
    return(list(der))   
  })
}

# Find the Equlibrum status___________________________________
Eq<- runsteady(y = ICss, times = c(0,2000), func = ODE_system_1,  parms = parameters)

#store the steady state values________________________________
S_1 <- Eq$y['S'][[1]]
I1_1 <- Eq$y['I1'][[1]]
I2_1 <- Eq$y['I2'][[1]]
R_1 <- Eq$y['R'][[1]]


# Solve Baseline Model__________________________________________
#The initial conditions for solving the ODE   
ICs<- c(S=S_1, I1= I1_1,  I2=I2_1 ,R= R_1,W=0)

#ODE_system______________________________________________________
ODE_system_2<-function(t, ICs, parameters) {
  
  with(as.list(c(ICs, parameters)),{
    
    #Switch Resistance on at time, start_res
    if (t < start_res){
      res_on = 0 }
    else
    {res_on = 1}
    
    #Start ppres0 at time, start_res
    if (t < start_res+dt)
    {ppres0 = 1}
    else
    {ppres0 = 100*(Tau-(1/d_treat0))/((1/d_in)-(1/d_treat0))}     
    
    C = p1*I1 + p2*I2
    P = eta0*(p1*I1 + p2*I2)/(I1 + I2)
    d_treat = 1/Tau
    
    lambda_val = (R_m*amp*cos(2*pi*(t-phi))+R_m)*((1/L)+(1/d_in))*(I1+I2)/N # for actual simulation
    
    dS =  N/L - (lambda_val + 1/L)*S + 1/dimm*R
    dI1 = lambda_val*S - (eta0*p1*Tau + (1-eta0*p1)*1/d_in + 1/L)*I1
    dI2 = lambda_val*R - (eta0*p2*Tau + (1-eta0*p2)*1/d_in + 1/L)*I2
    dR = (eta0*p1*Tau + (1-eta0*p1)*1/d_in)*I1 + (eta0*p2*Tau + (1-eta0*p2)*1/d_in)*I2 - (lambda_val + 1/dimm + 1/L)*R
    dW=lambda_val*S*eta0*p1+lambda_val*R*eta0*p2
    dt=dt+0.1
    der <-c(dS, dI1, dI2, dR, dW)
    # return the rate of change
    return(list(der))
    
  }) # end with(as.list ...
}

#Solve the ODE using the Defulet Solver LSoda
out <- (ode(y = ICs, times = true_time, func = ODE_system_2, parms = parameters))
#Save first simulation;
simulation.data<-c(NA)
simulation.data[1]<-out[,"W"][1]
for(k in 2:length(Noisydata)){
  simulation.data[k]<-out[,"W"][k]-out[,"W"][k-1]
}

#plot the data and simulation___________________________________________________
plot(simulation.data,col=2,type="l")
lines(Noisydata)
#______________________
#    MCMC Approch     #
#______________________
# Transfer the parameters to the whole real line ~(-infinty,infinty)
# Log function of e
# 0<e<1
log_e<- function(x){
  log(x/(1-x))
}

#invers Log function of e
inver_log_e<-function(x){
  exp(x)/(1+exp(x))
}


Trans.d_in=log(initial.d_in)
Trans.eta0=log_e(initial.eta0)
Trans.sigma=log(initial.sigma)


#discrepancy function_______________________________________
rho<-function(x, y){sqrt(sum((x-y)^2))}

#analyze.data.inputs________________________________________

#Candidate search standard deviations
sigma_eta0<-0.1#MCMCABC   #MCM0.007
sigma_d_in<-0.1#MCMCABC   #MCMC0.07
sigma_sigma<-0.1

Iterations <- 1000
burn_in <- 100
rounds=11
number.of.particals=1000
#Define Prior functions
#Log prior for e
prior_log_e<-function(x){
  if (x>0){
    prior_e=(-x)-2*log(1+exp(-x))+log(dbeta((1/(1+exp(-x))),1, 2))
  }
  
  if (x<0){ 
    prior_e=(x)-2*log(1+exp(x))+log(dbeta(1-(1/(1+exp(x))),1, 2))
  }
  return(prior_e)
}

#Log prior for d_in
prior_log_d_in<-function(x){
  x+log(dgamma(exp(x),1,  scale = 1))	
}
#Log prior for sigma
prior_log_sigma<-function(x){
  if(x>0){
  prior_sigma= x+log(dinvgamma((1/exp(-x)),1,  scale = 1))
  }
  
  if(x<0){
    prior_sigma= x +log(dinvgamma((exp(x)),1,  scale = 1)) 
  }
 return(prior_sigma) 
  
}

# An adaptive method to choose epsilon to ABC MCMC
simulation.matrix=matrix(NA,nrow=length(Noisydata),ncol=number.of.particals) #matrix to store all the simulations

data2=c()     # vector to store the data
e_sam=c()     # vector to store the eta samples
din_sam=c()   # vector to store the d_in samples
dist_vals=c() #vector to store the distance
i=1          #index

#Draw N samples and calculate the distanc
while(i<number.of.particals+1){
  
  repeat{
    # Draw initial e and din samples for first round from prior
    repeat{
      
    e_samp=rbeta(1,1, 1)
    
    din_samp=rgamma(1,1,  scale = 1)
    if(din_samp>0.16&e_samp>0.04) # to prevent the solver from crashing
      
      {break}
    }
    
    parameters1 <- c(N =29203486,L =1000/15,dimm = 1/1.07, d_in = din_samp, d_treat0 = 3/52,
                     p1 = 0.87, p2 = 0.08, k = 0.08, eta0 = e_samp, R_m =1.23,amp = 0.67,
                     phi = 3/12,Tau=1/(3/52))
    # find the steady state     
    IC<-runsteady(y = ICss, times = c(0,2000), func = ODE_system_1,  parms = parameters1)
    Update.IC<-c(S=IC$y['S'][[1]], I1=IC$y['I1'][[1]], I2=IC$y['I2'][[1]], R=IC$y['R'][[1]],W=0)
    
    if((IC$y['S'][[1]]>0)&&(IC$y['I1'][[1]]>0)&&(IC$y['I2'][[1]]>0)&&(IC$y['R'][[1]]>0)){break}
  }
  #Solve the ODE       
  out1 <-(ode(y = Update.IC, times = true_time, func = ODE_system_2, parms = parameters1))
  data2[1]<-out1[,"W"][1]   # store first value od W
  for(k in 2:length(Noisydata)){         
    data2[k]<-out1[,"W"][k]-out1[,"W"][k-1]
  }
  dist_vals[i] <- rho(data2,Noisydata)
  simulation.matrix[,i]=data2
  
  e_sam[i]= e_samp
  din_sam[i]= din_samp
  
  i=i+1
}

# Sort dist values 
dist_indexes <- sort(dist_vals, index.return=T)
save_indexes <- dist_indexes$ix
best.fit=dist_indexes$ix[1]                 

#To find the best fit to the data and find the best epsion for ABCMCMC
ABC_tol = rho(Noisydata,simulation.matrix[,best.fit]); # for comparison to the discrepancy function ABC_tol=116230.8
plot(Noisydata,type="l")
lines(simulation.matrix[,best.fit],col=4,type="l")

#Concatenate analyze.data.inputs
analyze.data.inputs <- list(Trans.d_in=Trans.d_in,
                            Trans.eta0=Trans.eta0,
                            Trans.sigma=Trans.sigma,
                            sigma_eta0=sigma_eta0,
                            sigma_d_in=sigma_d_in,
                            sigma_sigma=sigma_sigma,
                            ICS=ICs,
                            true_time=true_time,
                            iterations=Iterations,
                            burn_in=burn_in,
                            rounds=rounds,
                            number.of.particals=number.of.particals,
                            ABC_tol=ABC_tol)
