# Supplementary material for: A comparison of approximate versus exact techniques for Bayesian parameter inference in nonlinear ordinary differential equation models
Source: R Soc Open Sci. 2020 Mar 11;7(3):191315. doi: 10.1098/rsos.191315 (PMC7137938; doi:10.1098/rsos.191315)
Supplement: ABC_MCMC_Malariah [file rsos191315supp16.R]

#MCMC function
MCMC.Chian<- function(Noisydata,simulation.data,analyze.data.inputs){
  output.df<- data.frame( sigma=NA, eta01 =NA,d_in1=NA)
  set.seed(0)
  data2=c()
  
  Trans.d_in=analyze.data.inputs[['Trans.d_in']]
  Trans.eta0=analyze.data.inputs[['Trans.eta0']]
  Trans.sigma=analyze.data.inputs[['Trans.sigma']]
  
  sigma_eta0<-analyze.data.inputs[['sigma_eta0']]
  sigma_d_in<-analyze.data.inputs[['sigma_d_in']]
  sigma_sigma<-analyze.data.inputs[['sigma_sigma']]
  
  ICS=analyze.data.inputs[['ICS']]
  true_time=analyze.data.inputs[['true_time']]
  iterations=analyze.data.inputs[['iterations']]
  burn_in=analyze.data.inputs[['burn_in']]
  
  # defining  the first currnt prior and likelihood for eta0+d_in
  curnt.prior.log<-prior_log_e(Trans.eta0)+(prior_log_d_in(Trans.d_in))+
    (prior_log_sigma(Trans.sigma))
  
  curnt.like.log<- sum(dnorm(simulation.data,mean= Noisydata ,sd=sqrt(exp(Trans.sigma)),log=T))
  
  # defining  the first currnt prior and likelihood for sigma
  curnt.sigma.prior.log<-prior_log_e(Trans.eta0)+
    (prior_log_d_in(Trans.d_in))+(prior_log_sigma(Trans.sigma))
  
  curnt.sigma.like.log<-sum(dnorm(simulation.data,mean= Noisydata,sd= sqrt(exp(Trans.sigma)),log=TRUE))
  
  
  #store first value of parameters
  eta01=inver_log_e(Trans.eta0)
  d_in1=exp(Trans.d_in)
  sigma1= exp(Trans.sigma)
  eta0=Trans.eta0
  d_in=Trans.d_in
  sigma=Trans.sigma
  #counting the acceptance value	
  
  countf_eta0_din=0
  count_sigma=0
  x=0
  gg=0
  
  #Start the loop
  while(countf_eta0_din<iterations){
    
    
    ####################################
    #   Begin estimation for eta0 & d_in  #
    ####################################
    
    
    eta0.cand<-eta0 +rnorm( n=1,mean=0,sd=sigma_eta0)
    
    
    d_in.cand<-d_in +rnorm( n=1,mean=0,sd=sigma_d_in)
    x=x+1

    
    ####################################
    #    when eta0.cand>=0             #
    ####################################
    #--------------------------------------------------------------------------------------------------------------
    
    if (eta0.cand>=0) {	
      cand.prior.log<-prior_log_e(eta0.cand)+(prior_log_d_in(d_in.cand))+prior_log_sigma(sigma)
      
      #simulation with new value of eta0& d_in	
      parameters1 <- c(N = 29203486,L =1000/15,dimm = 1/1.07, d_in = 0.2553,
                       d_treat0 = 3/52,Tau=1/(3/52), p1 = 0.87, p2 = 0.08, k = 0.08,
                       eta0 = 0.0447, R_m =1.23,amp = 0.67,phi = 3/12)
      
      # find the steady state     
      IC<-runsteady(y = ICss, times = c(0,2000), func = ODE_system_1,  parms = parameters1)
      Update.IC<-c(S=IC$y['S'][[1]], I1=IC$y['I1'][[1]], I2=IC$y['I2'][[1]], R=IC$y['R'][[1]],W=0)
      
      if((IC$y['S'][[1]]>0)&&(IC$y['I1'][[1]]>0)&&(IC$y['I2'][[1]]>0)&&(IC$y['R'][[1]]>0)){
        #Solve the ODE       
        out1 <-(ode(y = Update.IC, times = true_time, func = ODE_system_2, parms = parameters1))
        data2[1]<-out1[,"W"][1]
        for(k in 2:129){
          data2[k]<-out1[,"W"][k]-out1[,"W"][k-1]
        }
        #--------------------------------------------------------------------------------------------------------------
        
        #update the likelihood
        cand.like.log<- sum(dnorm(data2,mean= Noisydata ,sd=sqrt((1/exp(-sigma))),log=T))
        
        #calculate the ratio   
        cand.ratio<- (cand.prior.log+cand.like.log-curnt.prior.log-curnt.like.log)
        
        
        if (log(runif(1))< cand.ratio){
          #store the accepted values
          eta0<-eta0.cand
          eta01<-(1/(1+exp(-eta0.cand)))
          
          d_in<-d_in.cand
          d_in1<-exp(d_in.cand)
          #lines(data2,col=4)
          
          curnt.prior.log<-cand.prior.log
          curnt.like.log<-cand.like.log
          # stor the simulation data
          simulation.data<-data2
          #update countf_eta0_din
          countf_eta0_din=countf_eta0_din+1
          
        }
      }
      
      #--------------------------------------------------------------------------------------------------------------                         
      ####################################
      #    when eta0.cand<0                 #
      ####################################                     
      
    }else if (eta0.cand<0){
      
      
      cand.prior.log<-prior_log_e(eta0.cand)+(prior_log_d_in(d_in.cand))+prior_log_sigma(sigma) 
      
      #simulation with new value of eta0& d_in	
      parameters1 <- c(N = 29203486,L =1000/15,dimm = 1/1.07, d_in = exp(d_in.cand),
                       d_treat0 = 3/52,Tau=1/(3/52), p1 = 0.87, p2 = 0.08, k = 0.08,
                       eta0 = (1/(1+exp(-eta0.cand))), R_m =1.23,amp = 0.67,phi = 3/12)
      
      # find the steady state     
      IC<-runsteady(y = ICss, times = c(0,2000), func = ODE_system_1,  parms = parameters1)
      Update.IC<-c(S=IC$y['S'][[1]], I1=IC$y['I1'][[1]], I2=IC$y['I2'][[1]], R=IC$y['R'][[1]],W=0)
      
      if((IC$y['S'][[1]]>0)&&(IC$y['I1'][[1]]>0)&&(IC$y['I2'][[1]]>0)&&(IC$y['R'][[1]]>0)){
        #Solve the ODE       
        out1 <-(ode(y = Update.IC, times = true_time, func = ODE_system_2, parms = parameters1))
        data2[1]<-out1[,"W"][1]
        for(k in 2:129){
          data2[k]<-out1[,"W"][k]-out1[,"W"][k-1]
        }
        #plot(Noisydata,type="l")
        #lines(data2,col=3)
        #--------------------------------------------------------------------------------------------------------------
        #update the likelihood		
        cand.like.log<- sum(dnorm(data2,mean= Noisydata ,sd=sqrt((1/exp(-sigma))),log=T))
        
        #--------------------------------------------------------------------------------------------------------------		
        
        
        #calculate the ratio   
        cand.ratio<- (cand.prior.log+cand.like.log-curnt.prior.log-curnt.like.log)
        
        
        if (log(runif(1))< cand.ratio){
          #store the accepted values
          eta0<-eta0.cand
          eta01<-(1/(1+exp(-eta0.cand)))
          
          d_in<-d_in.cand
          d_in1<-exp(d_in.cand)
          points(x,d_in1,col=2)
          points(x,eta01,col=2)
          
          curnt.prior.log<-cand.prior.log
          curnt.like.log<-cand.like.log
          #lines(data2,col=3)
          
          # stor the simulation data
          simulation.data<-data2
          #update countf_eta0_din
          countf_eta0_din=countf_eta0_din+1
          
        }
      }
    }
    
    ##################################
    #   end estimation for eta0 & d_in  #
    ##################################			
    
    #--------------------------------------------------------------------------------------------------------------		
    #--------------------------------------------------------------------------------------------------------------		
    #--------------------------------------------------------------------------------------------------------------		
    
    #################################
    #   Begin estimation for Sigma  #
    #################################
    sigma.cand<- sigma +rnorm( n=1,mean=0,sd=sigma_sigma)
    
    ####################################
    #    eta0>=0 & sigma.cand>=0         #
    ####################################
    
    if ((eta0>=0)&&(sigma.cand>=0)){	
      cand.sigma.prior.log <-prior_log_e(eta0)+(prior_log_d_in(d_in))+prior_log_sigma(sigma.cand)
      
      cand.sigma.like.log<-sum(dnorm(simulation.data,mean= Noisydata,sd=sqrt((1/exp(-sigma.cand))),log=TRUE))
      #--------------------------------------------------------------------------------------------------------------		
      
      
      
      
      ####################################
      #    eta0>=0 & sigma.cand<0        #
      ####################################
      
    } else if ((eta0>=0)&&(sigma.cand<0)){
      cand.sigma.prior.log <-prior_log_e(eta0)+(prior_log_d_in(d_in))+prior_log_sigma(sigma.cand)
      
      cand.sigma.like.log<-sum(dnorm(simulation.data,mean= Noisydata,sd=sqrt(exp(sigma.cand)),log=TRUE))
      #--------------------------------------------------------------------------------------------------------------		
      
      
      ####################################
      #    eta0<0 & sigma.cand>=0         #
      ####################################
      
    } else if ((eta0<0)&&(sigma.cand>=0)){
      cand.sigma.prior.log <-prior_log_e(eta0)+(prior_log_d_in(d_in))+prior_log_sigma(sigma.cand)
      cand.sigma.like.log<-sum(dnorm(simulation.data,mean= Noisydata,sd=sqrt((1/exp(-sigma.cand))),log=TRUE))
      #--------------------------------------------------------------------------------------------------------------		
      
      ####################################
      #    eta0<0 & sigma.cand<0            #
      ####################################
      
    } else if ((eta0<0)&&(sigma.cand<0)){
      cand.sigma.prior.log <-prior_log_e(eta0)+(prior_log_d_in(d_in))+prior_log_sigma(sigma.cand)
      cand.sigma.like.log<-sum(dnorm(simulation.data,mean= Noisydata,sd=sqrt(exp(sigma.cand)),log=TRUE))
    }
    
    #--------------------------------------------------------------------------------------------------------------		
    
    cand.sigma.ratio <-(cand.sigma.prior.log+cand.sigma.like.log-curnt.sigma.prior.log-curnt.sigma.like.log)
    #--------------------------------------------------------------------------------------------------------------		
    
    if (log(runif(1))<cand.sigma.ratio){
      sigma<-sigma.cand
      sigma1<-exp(sigma.cand)
      curnt.sigma.prior.log<-cand.sigma.prior.log
      curnt.sigma.like.log<-cand.sigma.like.log
      count_sigma= count_sigma+1
    }

    ###############################
    #   end estimation for Sigma  #
    ###############################
    ###############################
    #   updat the sigma of eta0&d_in #
    ###############################
    print(countf_eta0_din/x)
    print(countf_eta0_din)
    
  
    
    
    if(x>burn_in){
    output.df[x-burn_in,]<-c( sigma1 ,eta01,d_in1)
    }
  }	
  print("number of itrations=")
  print(x)
  return(output.df)
}

#ABC_SMC function
analyze.data_ABC_smc <- function(Noisydata,theta.true,
                                 analyze.data.inputs){
  
  ICS <- analyze.data.inputs[['ICS']]
  rounds<- analyze.data.inputs[['rounds']]
  number.of.particals<- analyze.data.inputs[['number.of.particals']]
  true_time=analyze.data.inputs[['true_time']]
  
  
  
  
  ####
  # Number of SMC rounds
  rounds <- rounds
  
  # Number of iterations per round
  N <- number.of.particals
  
  # Fraction of samples to save per round
  tau <- c(0.1,rep(0.25,rounds-1))
  
  
  # Number of samples to save from first round
  Q <- N*tau[1]
  
  # Threshold value for simulated vectors to be saved
  epsilon <-rep(NA,rounds)
  # Storage vector for dist measure from simulated data
  dist_vals <- rep(NA,N)
  # Draw initial beta and gamma  samples for first round from prior
  simulation.matrix=matrix(NA,nrow=length(Noisydata),ncol=N) #matrix to store all the simulations
  data2=c()    # vector to store the data
  e_sam=c()    # vector to store the eta samples
  din_sam=c()  # vector to store the d_in samples
  i=1          #index
  
  #Draw N samples and calculate the distanc
  while(i<N+1){
    
    repeat{
      # Draw initial e and din samples for first round from prior
      repeat{
        e_samp=rbeta(1,1, 1)
        
        din_samp=rbeta(1,1, 1)
        if(din_samp>0.16&e_samp>0.04){break}} # to prevent the solver from crashing
      
      parameters1 <- c(N =29203486,L =1000/15,dimm = 1/1.07, d_in = din_samp, d_treat0 = 3/52,
                       p1 = 0.87, p2 = 0.08, k = 0.08, eta0 = e_samp, R_m =1.23,amp = 0.67,
                       phi = 3/12,Tau=1/(3/52))
      # find the steady state     
      IC<-runsteady(y = ICss, times = c(0,2000), func = ODE_system_1,  parms = parameters1)
      Update.IC<-c(S=IC$y['S'][[1]], I1=IC$y['I1'][[1]], I2=IC$y['I2'][[1]], R=IC$y['R'][[1]],W=0)
      
      if((IC$y['S'][[1]]>0)&&(IC$y['I1'][[1]]>0)&&(IC$y['I2'][[1]]>0)&&(IC$y['R'][[1]]>0)){break}
    }
    #Solve the ODE       
    out1 <-(ode(y = Update.IC, times = true_time, func = ODE_system_2, parms = parameters1))
    data2[1]<-out1[,"W"][1]   # store first value od W
    for(k in 2:length(Noisydata)){         
      data2[k]<-out1[,"W"][k]-out1[,"W"][k-1]
    }
    dist_vals[i] <- rho(data2,Noisydata)
    simulation.matrix[,i]=data2
    
    e_sam[i]= e_samp
    din_sam[i]= din_samp

    i=i+1
  }

  # Sort dist values and save the top Q e and din
  dist_indexes <- sort(dist_vals, index.return=T)
  save_indexes <- dist_indexes$ix[1:Q]

  
  epsilon[1] <- dist_indexes$x[Q] # first epsilon is the max dist value
  saved_e <- e_sam[save_indexes]
  saved_din <- din_sam[save_indexes]

  w_eta=rep(1,length(saved_e))/length(saved_e)
  w_din=rep(1,length(saved_e))/length(saved_e)

  eta.sd.number= 1/2*(max(saved_e)-min(saved_e))
  din.sd.number= 1/2*(max(saved_din)-min(saved_din))

  
  plot(saved_e,saved_din,col=4)
  ## -------- 2nd through rth rounds -------- ##
  for(r in 2:rounds){
    print(r)
    curr_num_saved <- 0
    dist_vals <- rep(NA,Q)
    dist_vals_sigma <- rep(NA,Q)
    tmp_saved_e <- rep(NA,Q)
    tmp_saved_din <- rep(NA,Q)

    tmp_weights_eta<-rep(NA,Q)
    tmp_weights_din<-rep(NA,Q)

    while(curr_num_saved < Q ){
      
      repeat{
        curr_e <- sample(saved_e,1,prob=w_eta)
        curr_din <- sample(saved_din,1,prob=w_din)
        curr_e <- curr_e + runif(1,-eta.sd.number,eta.sd.number)
        curr_din <- curr_din + runif(1,-din.sd.number,din.sd.number)
        if(curr_din>0.16&curr_e>0.04){break}        ############delet
      }
      
      cand.prior.log<-log(dbeta(curr_e,1, 1))+log(dgamma(curr_din,1,  scale = 1))
      if (exp(cand.prior.log)>0 ){
        
        parameters1 <- c(N = 29203486,L =1000/15,dimm = 1/1.07, d_in = curr_din, d_treat0 = 3/52,
                         p1 = 0.87, p2 = 0.08, k = 0.08, eta0 = curr_e, R_m =1.23,amp = 0.67,
                         phi = 3/12,Tau=1/(3/52))
        # find the steady state     
        IC<-runsteady(y = ICss, times = c(0,2000), func = ODE_system_1,  parms = parameters1)
        Update.IC<-c(S=IC$y['S'][[1]], I1=IC$y['I1'][[1]], I2=IC$y['I2'][[1]], R=IC$y['R'][[1]],W=0)
        if((IC$y['S'][[1]]>0)&&(IC$y['I1'][[1]]>0)&&(IC$y['I2'][[1]]>0)&&(IC$y['R'][[1]]>0)){
          #Solve the ODE 
          out1 <-(ode(y = Update.IC, times = true_time, func = ODE_system_2, parms = parameters1))
          curr_dat[1]<-out1[,"W"][1]
          for(k in 2:length(Noisydata)){
            curr_dat[k]<-out1[,"W"][k]-out1[,"W"][k-1]
          }
            curr_dist <- rho(Noisydata,curr_dat)

            
            # Only save value if it is better than the previously saved max
            if(curr_dist < epsilon[r-1]){
              curr_num_saved <- curr_num_saved + 1
              print(curr_num_saved)
              dist_vals[curr_num_saved] <- curr_dist
              tmp_saved_e[curr_num_saved] <- curr_e
              tmp_saved_din[curr_num_saved] <- curr_din
              #weights for eta
              weights.numerator_eta<- dbeta(curr_e,1, 1)
              weights.denominator_eta<- sum(w_eta*dnorm(curr_e,saved_e,eta.sd.number))
              tmp_weights_eta[curr_num_saved]<-weights.numerator_eta/weights.denominator_eta
              #weights for din
              weights.numerator_din<- dgamma(curr_din,1,  scale = 1)
              weights.denominator_din<- sum(w_din*dnorm(curr_din,saved_din,din.sd.number))
              tmp_weights_din[curr_num_saved]<-weights.numerator_din/weights.denominator_din
            }
          }
        }
      }
    
    # Save e and din samples
    dist_indexes <- sort(dist_vals, index.return=T)
    save_indexes <- dist_indexes$ix[1:(0.5*Q)]

    epsilon[r] <- dist_indexes$x[(0.5*Q)]
    saved_e <- tmp_saved_e[save_indexes]
    saved_din<- tmp_saved_din[save_indexes]

    eta.sd.number= 1/2*(max(saved_e)-min(saved_e))
    din.sd.number= 1/2*(max(saved_din)-min(saved_din))

    w_eta=tmp_weights_eta[save_indexes]
    w_eta=w_eta/sum(w_eta)
    w_din=tmp_weights_din[save_indexes]
    w_din=w_din/sum(w_din)
    points(saved_e,saved_din,col=r)
    
    
  }
  
  
  #store final samples of parameters
  output.df<- matrix(NA,nrow=length(saved_e), ncol=2)
  
  output.df[,1]<-c("eta0"=saved_e)
  output.df[,2]<-c("d_in"=saved_din)
  
  
  
  print(epsilon)
  return(output.df)
  
}

#ABC_MCMC
Abc.mcmc.Chian<- function(Noisydata,simulation.data,analyze.data.inputs){
  output.df<- data.frame( eta01 =NA,d_in1=NA)
  set.seed(0)
  data2=c()
  
  Trans.d_in=analyze.data.inputs[['Trans.d_in']]
  Trans.eta0=analyze.data.inputs[['Trans.eta0']]

  sigma_eta0<-analyze.data.inputs[['sigma_eta0']]
  sigma_d_in<-analyze.data.inputs[['sigma_d_in']]

  ICS=analyze.data.inputs[['ICS']]
  true_time=analyze.data.inputs[['true_time']]
  iterations=analyze.data.inputs[['iterations']]
  burn_in=analyze.data.inputs[['burn_in']]
  
  
  #store first value of parameters
  eta01=Trans.eta0
  d_in1=Trans.d_in
  sigma1= Trans.sigma
  eta0=Trans.eta0
  d_in=Trans.d_in
  sigma=Trans.sigma
  
  
  # defining the first currnt prior and likelihood for eta0+d_in
  curnt.prior.log<--log(1+exp(-eta0))-log(1+exp(eta0))+log(dbeta((1/(1+exp(-eta0))),1, 2))+(prior_log_d_in(d_in))
  
  #counting the acceptance value	
  countf_eta0_din=0
  x=0                #index for the itration
  gg=0     
  
  #Start the loop
  while(countf_eta0_din <iterations){	
    
    ####################################
    #   Begin estimation for eta0 & d_in  #
    ####################################
    
    repeat{
      eta0.cand<-eta0 +rnorm( n=1,mean=0,sd=sigma_eta0)
      d_in.cand<-d_in +rnorm( n=1,mean=0,sd=sigma_d_in)
      if(d_in.cand>eta0.cand){break}}
    x=x+1

    ####################################
    #    when eta0.cand>=0                #
    ####################################
    #--------------------------------------------------------------------------------------------------------------
    
    if (eta0.cand>=0) {	
      cand.prior.log<-(-eta0.cand)-2*log(1+exp(-eta0.cand))+log(dbeta((1/(1+exp(-eta0.cand))),1, 2))+(prior_log_d_in(d_in.cand))
      cand.ratio<- (cand.prior.log-curnt.prior.log)
      
      if (log(runif(1))< cand.ratio){ # early rejection
        #simulation with new value of eta0& d_in	
        parameters1 <- c(N = 29203486,L =1000/15,dimm = 1/1.07, d_in = exp(d_in.cand),
                         d_treat0 = 3/52, p1 = 0.87, p2 = 0.08, k = 0.08, eta0 = (1/(1+exp(-eta0.cand))),
                         R_m =1.23,amp = 0.67,phi = 3/12,Tau=1/(3/52))
        # find the steady state     
        IC<-runsteady(y = ICss, times = c(0,2000), func = ODE_system_1,  parms = parameters1)
        Update.IC<-c(S=IC$y['S'][[1]], I1=IC$y['I1'][[1]], I2=IC$y['I2'][[1]], R=IC$y['R'][[1]],W=0 )
        
        if((IC$y['S'][[1]]>0)&&(IC$y['I1'][[1]]>0)&&(IC$y['I2'][[1]]>0)&&(IC$y['R'][[1]]>0)){
          #Solve the ODE       
          out1 <-(ode(y = Update.IC, times = true_time, func = ODE_system_2, parms = parameters1))
          data2[1]<-out1[,"W"][1]
          for(k in 2:length(Noisydata)){
            data2[k]<-out1[,"W"][k]-out1[,"W"][k-1]
          }
          
          
          if (rho(Noisydata, data2) < ABC_tol){        
            #store the accepted values
            
            eta0<-eta0.cand
            eta01<-(1/(1+exp(-eta0.cand)))
            
            d_in<-d_in.cand
            d_in1<-exp(d_in.cand)

            curnt.prior.log<-cand.prior.log
            
            # stor the simulation data
            Observation<-data2
            #update countf_eta0_din
            countf_eta0_din=countf_eta0_din+1
          }
        }
      }
      
      
      
      
    }else if (eta0.cand<0){
      
      
      cand.prior.log<-eta0.cand-2*log(1+exp(eta0.cand))+log(dbeta(1-(1/(1+exp(eta0.cand))),1, 2))+(prior_log_d_in(d_in.cand)) 
      cand.ratio<- (cand.prior.log-curnt.prior.log)
      
      if (log(runif(1))< cand.ratio){ # early rejection
        #simulation with new value of eta0& d_in	
        parameters1 <- c(N = 29203486,L =1000/15,dimm = 1/1.07, d_in = exp(d_in.cand), d_treat0 = 3/52,
                         p1 = 0.87, p2 = 0.08, k = 0.08, eta0 = 1-(1/(1+exp(eta0.cand))), R_m =1.23,amp = 0.67,phi = 3/12, Tau=1/(3/52))
        # find the steady state     
        IC<-runsteady(y = ICss, times = c(0,2000), func = ODE_system_1,  parms = parameters1)
        Update.IC<-c(S=IC$y['S'][[1]], I1=IC$y['I1'][[1]], I2=IC$y['I2'][[1]], R=IC$y['R'][[1]],W=0)
        
        if((IC$y['S'][[1]]>0)&&(IC$y['I1'][[1]]>0)&&(IC$y['I2'][[1]]>0)&&(IC$y['R'][[1]]>0)){
          #Solve the ODE       
          out1 <-(ode(y = Update.IC, times = true_time, func = ODE_system_2, parms = parameters1))
          data2[1]<-out1[,"W"][1]
          for(k in 2:length(Noisydata)){
            data2[k]<-out1[,"W"][k]-out1[,"W"][k-1]
          }
          if (rho(Noisydata,data2) <= ABC_tol){        
            #store the accepted values
            
            eta0<-eta0.cand
            eta01<-(1/(1+exp(-eta0.cand)))
            
            d_in<-d_in.cand
            d_in1<-exp(d_in.cand)
points(x,d_in1)
            curnt.prior.log<-cand.prior.log
            #plot(Observation,type="l")
            #lines(data2,col=2)
            #update countf_eta0_din
            countf_eta0_din=countf_eta0_din+1
          }
        }
        
        ##################################
        #   end estimation for eta0 & d_in  #
        ##################################			
        
      }	
      #print the count of accepted particals 
      print(countf_eta0_din)
      
      ###############################
      #   updat the sigma of eta0&d_in #
      ###############################
    }
    
    output.df[x,]<-c(  eta01,d_in1)
    
  }
 
  print("Number of itrations")
  print( x)
  return(output.df)
}
