# Supplementary material for: A comparison of approximate versus exact techniques for Bayesian parameter inference in nonlinear ordinary differential equation models
Source: R Soc Open Sci. 2020 Mar 11;7(3):191315. doi: 10.1098/rsos.191315 (PMC7137938; doi:10.1098/rsos.191315)
Supplement: fig_9 [file rsos191315supp18.R]

#plot fig 8 _____________________________________________________

#plot scatter map for all the methods 
#scatter map for joint posterior MCMC
par(mfrow = c(1,3))
MCMC_data_matrix=matrix(NA,nrow=length( chain.mcmc[,'d_in1'][-(1:burnIn)]),ncol=2)
MCMC_data_matrix[,1]=chain.mcmc[,'eta01'][-(1:burnIn)]
MCMC_data_matrix[,2]=chain.mcmc[,'d_in1'][-(1:burnIn)]

library(emdbook)
plot(MCMC_data_matrix, col=rgb(0, 0, 0, alpha = 0.2),xlab=expression(atop(paste(eta01)," \n MCMC Joint Posterior"),
                                                                     ylab=expression(d_in)),ylim=c(0.21,0.27),xlim=c(0.04,0.06))
HPDregionplot(MCMC_data_matrix, prob = c(0.95, 0.75, 0.5), col=c("red", "blue", "green"), lwd=3, add=TRUE)
legend("bottomright", legend = c("95%", "75%", "50%"), col = c("red", "blue", "green"), lty=c(1,1,1), lwd=c(3,3,3))


## for MCMC ABC

#ABC.run=read.csv("ABC_Run_1.csv")
MCMCABC_data_matrix=matrix(NA,nrow=length(chain_abc[['eta01']][-(1:burnIn)]),ncol=2)
MCMCABC_data_matrix[,1]=chain_abc[['eta01']][-(1:burnIn)]
MCMCABC_data_matrix[,2]=chain_abc[['d_in1']][-(1:burnIn)]
plot(MCMCABC_data_matrix, col=rgb(0, 0, 0, alpha = 0.2),
xlab=expression(atop(paste(gamma)," \n MCMC ABC Joint Posterior")),ylab=expression(d_in),ylim=c(0.21,0.27),xlim=c(0.04,0.06))
HPDregionplot(MCMCABC_data_matrix, prob = c(0.95, 0.75, 0.5), col=c("red", "blue", "green"), lwd=3, add=TRUE)
legend("bottomright", legend = c("95%", "75%", "50%"), col = c("red", "blue", "green"), lty=c(1,1,1), lwd=c(3,3,3))


## for  ABC_SMC
#ABC_SMC.run=read.csv("ABC_SMC.run_1.csv")
MCMCABC_smc_data_matrix=matrix(NA,nrow=length(saved_e),ncol=2)
MCMCABC_smc_data_matrix[,1]=saved_e
MCMCABC_smc_data_matrix[,2]=saved_din
plot(MCMCABC_smc_data_matrix, col=rgb(0, 0, 0, alpha = 0.6),xlab=expression(atop(paste(eta)," \n ABC SMC Joint Posterior"))
     ,ylab="d_in",ylim=c(0.21,0.27),xlim=c(0.04,0.06))
HPDregionplot(MCMCABC_smc_data_matrix, prob = c(0.95, 0.75, 0.5), col=c("red", "blue", "green"), lwd=3, add=TRUE)
legend("bottomright", legend = c("95%", "75%", "50%"), col = c("red", "blue", "green"), lty=c(1,1,1), lwd=c(3,3,3))
