# Supplementary material for: A comparison of approximate versus exact techniques for Bayesian parameter inference in nonlinear ordinary differential equation models
Source: R Soc Open Sci. 2020 Mar 11;7(3):191315. doi: 10.1098/rsos.191315 (PMC7137938; doi:10.1098/rsos.191315)
Supplement: fig_10 [file rsos191315supp19.R]

#plot fig 9


# Plotting a scatter of posterior lines to represent the uncertainty.
#ploting the uncertinity of the posterior
# Plotting the data
par(mfrow = c(1,1))

plot(Noisydata, type="l", xlab = "Time(weeks)",
     ylab = "Reported malariah cases",ylim=c(0,60000))

saved_estimations_mcmc=matrix(data=NA,ncol=length(Noisydata),
                              nrow=length(chain.mcmc[,'d_in1'][-(1:burnIn)])/step)

#MCMC
i=1
g=0
step=100 
while(i < length(chain.mcmc[,'eta01'][-(1:burnIn)])) {
  din_pre=(chain.mcmc[,'d_in1'][-(1:burnIn)][i])
  eta_pre=(chain.mcmc[,'eta01'][-(1:burnIn)][i])
  parameters1 <- c(N =29203486,L =1000/15,dimm = 1/1.07, d_in = din_pre, d_treat0 = 3/52,
                   p1 = 0.87, p2 = 0.08, k = 0.08, eta0 = eta_pre, R_m =1.23,amp = 0.67,
                   phi = 3/12,Tau=1/(3/52))
  IC<-runsteady(y = ICss, times = c(0,2000), func = ODE_system_1,  parms = parameters1)
  Update.IC<-c(S=IC$y['S'][[1]], I1=IC$y['I1'][[1]], I2=IC$y['I2'][[1]], R=IC$y['R'][[1]],W=0)
  

#Solve the ODE       
out1 <-(ode(y = Update.IC, times = true_time, func = ODE_system_2, parms = parameters1))
data2[1]<-out1[,"W"][1]   # store first value od W
for(k in 2:length(Noisydata)){         
  data2[k]<-out1[,"W"][k]-out1[,"W"][k-1]
}


  for(h in 1:1000){
    Data.noisy <- data2 +
      rnorm(length(data2),0,sqrt(chain.mcmc[,'sigma'][-(1:burnIn)]))
    if (sum(Data.noisy<0)==0){
      break
    }
  }
  
  saved_estimations_mcmc[g+1,]=Data.noisy
  g=g+1
  i=i+step
  print(i)
  #lines(true_time,Data.noisy,col="pink")
}
mynewdata_mcmc<-sapply(as.data.frame(saved_estimations_mcmc),FUN=quantile)
mynewdata0_mcmc<-mynewdata_mcmc[1,]
mynewdata100_mcmc<-mynewdata_mcmc[5,]

polygon(c(1:length(Noisydata),length(Noisydata):1),c(mynewdata0_mcmc,rev(mynewdata100_mcmc)),col="pink",border=NA)


#__________________________________________________________________

#ABC_smc
i=1
g=0
step=50
while(i < length(ABC_SMC[,1])) {
  eta_pre=(ABC_SMC[,1][i])
  din_pre=(ABC_SMC[,2][i])
  parameters1 <- c(N =29203486,L =1000/15,dimm = 1/1.07, d_in = din_pre, d_treat0 = 3/52,
                   p1 = 0.87, p2 = 0.08, k = 0.08, eta0 = eta_pre, R_m =1.23,amp = 0.67,
                   phi = 3/12,Tau=1/(3/52))
  IC<-runsteady(y = ICss, times = c(0,2000), func = ODE_system_1,  parms = parameters1)
  Update.IC<-c(S=IC$y['S'][[1]], I1=IC$y['I1'][[1]], I2=IC$y['I2'][[1]], R=IC$y['R'][[1]],W=0)
  
  
#Solve the ODE       
out1 <-(ode(y = Update.IC, times = true_time, func = ODE_system_2, parms = parameters1))
data2[1]<-out1[,"W"][1]   # store first value od W
for(k in 2:length(Noisydata)){         
  data2[k]<-out1[,"W"][k]-out1[,"W"][k-1]
}

g=g+1
i=i+step

print(i)
lines(data2,col="red",lwd=2)
}

# Finally plotting the posterior mean LOESS line
lines(Noisydata,type="l", col = "blue", xlab = "....",
      ylab = "....", main = "....")
points(Noisydata,col = "blue",pch=16)


legend("topleft", legend = c("True data", "MCMC", "SMC ABC"),
       col = c("blue", "pink", "red"),  pch=c(16,15,15),ncol=3,pt.cex=3)
